# Supplementary material for: Chimeric Autoantibody Receptor- and/or Peptide-MHC-Based CAR Therapies for Targeted Elimination of Antigen-Specific B or T Cells in Hypersensitivity Disorders Such as Allergies and Autoimmune Diseases
Source: Cells. 2025 May 21;14(10):753. doi: 10.3390/cells14100753 (PMC12110022; doi:10.3390/cells14100753)
Supplement: Supplementary file 1 [file cells-14-00753-s001.zip]

Archive with 2 entries (2 files):
- Figure S1_IPR_2025_02_28.pdf
- Table S1_IPR_2025_02_28.pdf
